# Supplementary material for: How is women’s demand for caesarean section measured? A systematic literature review
Source: PLoS One. 2019 Mar 6;14(3):e0213352. doi: 10.1371/journal.pone.0213352 (PMC6402700; doi:10.1371/journal.pone.0213352)
Supplement: S1 Dataset — (XLSX) [file pone.0213352.s003.xlsx]

## Sheet: Tous les articles
Studie number	Region	Country	Country income level	Author	Year	Study design	Methodology	What is measured? (outcomes)	CDMR rate (of all deliveries)	N (all deliveries)	CDMR rate (of all caesarean deliveries)	n (CDMR)	N (all caesareans deliveries)	Preference of mode of delivery (MOD)	n (preference for CS)	N (women)	Reasons mentioned
1	Asia	China	Upper Middle-I	Huang et al. (2011)	2011	Cross sectional study	Interviewer-based Q with postpartum women	CDMR		1375	CD: 70,0% (n= 1375) CDMR: 59,7%	574	962				Yes
2		China	Upper Middle-I	Liu et al. (2012)	2012	Cross sectional study	Electronic record system-based Q. Data extracted from the Perinatal Health Care Surveillance System (PHCSS)	CDMR	5,2% (n= 431 704)	431704	?	22462
3		China	Upper Middle-I	Gao et al. (2013)	2013	Cross sectional study	Medical record-based Q	CDMR		5267	CD: 41,4% (n=5267); CDMR = 9,1%	198	2181
4		China	Upper Middle-I	Liu et al. (2014)	2014	Cross sectional study	Medical record-based Q	CDMR	0.1553	102424	CD: 54,70% (n= 102 424) CDMR:28,4%	15910	56034
5		China	Upper Middle-I	Li et al. (2014)	2014	Prospective cohort (2Q)	Women: Interviewer-based Q Men: Self-administered Q	Women's and men's preference (pregnant women): weeks 36-40 of gestation + 2 or 3 days postpartum (preference but not CDMR)						Weeks 36-40: Women's preference: 10,1% Men's preference: 7,8% (n=257) // J2-J3 PP: W's pref: 28,0% Men's pref: 16,7%	Weeks 36-40: n =26 women // n= 20 partners	257 couples	No
6		China	Upper Middle-I	Honglei Ji et al. (2015)	2015	Prospective cohort (3Q)	Self-administrated Q completed by medical records data	Women's preference (nulliparous pregnant women) T2 and T3+ CDMR 1-2 days PP		523	CD: 54,97% CDMR=15.13%	46	304	Pref: 13,2% 2nd trimester // 17.0% third trimester	T2: 110// T3: 102	N T2: 832 // N T3: 599 // N PP: 523
7		China	Upper Middle-I	Liu et al. (2015)	2015	Cross sectional study	Medical record-based Q	CDMR (nulliparous)	24.66%	66226	CD: 38,75% CDMR=63,64%	16333	25666
8		China	Upper Middle-I	Luo and Zhang (2015)	2015	Cross sectional study	Medical record-based Q	CDMR		111767	CD : 54,8 % (n= 111767); CDMR : 31.4%		61215
9		China	Upper Middle-I	Hou et al. (2017)	2017	Cross sectional study	Medical record-based Q	CDMR	12,7% (n=108 847)	108847	CD: 54,6% (n= 108 847); CDMR=23,2%	13778	59415
10		China	Upper Middle-I	Wang et al. (2017)	2017	Cross sectional study	Medical record-based Q	CDMR	11,9% (n= 112 138)	112138	CD: 54,5%; CDMR: 21,9%	13367	61084				No
11		China	Upper Middle-I	Liu et al. (2017)	2017	Cross sectional study	Medical record-based Q	CDMR in 2011 and 2014		14 642 in 2011 // 16335 in 2014	2011: CD: 51,1% (n= 7477); CDMR= 9,99% 2014: CD: 34,5% (n= 5641); CDMR= 1,83%	747 in 2011 // 103 in 2014	7477 in 2011 // 5641 in 2014
12		Taiwan	Upper Middle-I	Lin and Xirasagar (2005)	2005	Cross sectional study	Data extracted from the National Health Insurance Research Database (NHIRD)	CDMR	0.0211	280149	CD: 33,3% (n= 280 149) CDMR: 6,3%	n = 5906	N = 93 236 (singleton)
13		Taiwan	Upper Middle-I	Ma et al. (2010)	2010	Cross sectional study	Data extracted from the National Health Insurance Research Database (NHIRD)	CDMR	0.0182	2241980	CD: 30,9% (n=2 241 980) CDMR = 5,87% (between 1996 and 2004)	40726	693492
14		Thailand	Upper Middle-I	Yamasmit and Chaithongwongwatthana (2012)	2012	Cross sectional study	Self-administrated Q	Women's preference (pregnant women)						12,5% (n=415)	52	415	Yes
15		Cambodia	Low-Middle I	Schantz et al. (2016)	2016	Prospective cohort study(2Q)	Interviewer-based Q	Women's preference (pregnant) + request during labour						7.7%	11	143	Yes
16	Europa	Norway	High-I	Kolås et al. (2003)	2003	Cross sectional study	Medical record-based Q	CDMR	0.0087	24157	CD: 13,9% (n=24157) CDMR: 7,6%	211	2778				Yes
17		Norway	High-I	Fuglenes et al. (2012)	2012	Prospective cohort study (3Q)	Self-administrated Q	Women's preference (pregnant women) weeks 17 + weeks 30 + CDMR 6 months PP. Préference demandée seulement à 30 SA (non à 17SA)	0,8% (n=65 959)	65959	0.0569	560 (survey 6 months postpartum)	9847	0.05		65959
18		Norway	High-I	StØrksen et al. (2015)	2015	Prospective cohort study (3Q)	Self-administrated Q	Women's preference (pregnant women) Weeks 17 + 32 + CDMR PP 8 weeks. Préférence demandée à week 32 mais pas 17.	0.057					9.7% at 32SA (n=1789)	174	1789	Yes
19		Lithuania	High-I	Kačerauskiene et al. (2012)	2012	Cross-sectional study	Self-administrated Q	Women's preference (pregnant women)						2006: 15,2% (n=204) 2011: 14,6% (n=239)	n = 31 in 2006 // n = 35 in 2011	N= 204 in 2006 // N = 239 in 2011
20		Sweden	High-I	Florica et al. (2006)	2006	Cross-sectional study	Medical record-based Q	CDMR	1994: 1,2% (n=3636); 1999: 2,7% (n= 4595)	N = 3636 in 1994 // N=4595 in 1999	1994: CD: 13,8% (n=3636) CDMR = 8,9% 1999: CD: 18,1% (n=4595) CDMR = 15,8%	n = 43 in 1994 // n = 125 in 1999	N =503 in 1994// N=832 in 1999
21		Italia	High-I	Torloni et al. (2013)	2013	Cross-sectional study	Self-administrated Q and telephone-based Q	Women's preference (not pregnant)						20,1% (not pregnant) (n=1000)	201	1000	Yes
22		Ireland	High-I	Murphy and Fahey (2013)	2013	Cross-sectional study	Medical record-based Q	CDMR	0.0023	30053	CD: 24,7% (n=30053) CDMR: 0,94%.	70	7422
23		Belgium Iceland Danemark Estonie Norway Sweden	High-I	Ryding et al. (2016)	2016	Cross-sectional study	Self-administrated Q	Preference (pregnant women)						3,9% (n=798); 6,6% (n=579); 6,9% (n=1217); 6,1% (n=858); 7,0% (n= 2177); 5,1% (n=920); Total: 6,2% (n=6549)	B: 31 // I: 38 // D: 84 // E: 52 // N: 152 // S: 47 // Total: 406	B: 798 // I: 579 // D: 1217 // E: 858 // N: 2177 // S: 920 // Total: 6549
24		Switzerland	High-I	Tschudin et al. (2009)	2009	Cross-sectional study	Self-administrated Q	Women's preference (pregnant women)						9,74% (n=195)	19	195
25		Switzerland	High-I	Kottmel et al. (2012)	2012	Cross-sectional study	Medical records-based Q	CDMR		N = 1594 in 2002 // N=1866 in 2008	2002: CD: 23,3% (n=1594) CDMR = 2,1% 2008: CD: 27,5% (n=1866); CDMR= 5,1%	n = 34 in 2002 // n = 96 in 2008	N=371 in 2002 // N= 513 in 2008
26		United Kingdom	High-I	Kingdon et al. (2009)	2009	Prospective cohort study (3Q)	Self-administrated Q	Women's preference (pregnant women): Booking + 20-24 weeks + 32-36 weeks						Booking: 3,3% (n=209); 20-24 weeks: 1,0% (n=209); 32-36 weeks: 1,9% (n=207)	Booking Q, n=7 // 24 weeks Q, n=2 // 36 weeks Q, n=4	Booking Q, N=209 // 24 weeks Q, N= 209 // 36 weeks Q, N=207
27	Middle East	Iran	Upper Middle-I	Maharlouei et al. (2012)	2012	Cross-sectional study	Medical record-based Q	CDMR. Seuls les résultats des primi ont été inclus car pas clair pour les autres.	0.2049	102443	CD: 53,4% (n=54659); CDMR: 38,4%	20989	54659
28		Iran	Upper Middle-I	Ghotbi et al. (2014)	2014	Cross-sectional study	Self-administrated Q	CDMR	0.175	600	CD: 83,5% (n=600) CDMR: 20,96%	105	501				Yes
29		Iran	Upper Middle-I	Matinnia et al. (2015)	2015	Cross-sectional study	Self-administrated Q	Women's preference (pregnant nulliparous women)						62.6% during pregnancy (n=342)	214	342	Yes
30		Iran	Upper Middle-I	Rajabi et al. (2016)	2016	Prospective cohort study (2Q)	Interviewer based-Q	Women's preference (pregnant women): weeks 18-22 + PP 2 months (method of delivery)						34,1% (n=2 199)	751	2199	No
31		Saudi Arabia	Upper Middle-I	Rowaily et al. (2014)	2014	Cross-sectional study	Medical record-based Q	CDMR		22595	CD: 19,05% (n= 22 595) CDMR: 3,3%		4305
32	North America	United States	High-I	Pevzner et al. (2008)	2008	Cross-sectional study	Self-administrated Q	Women's preference (pregnant women)						7,0% (n=314)	23	314	No
33		United States	High-I	Barber et al. (2011)	2011	Cross-sectional study	Medical record-based Q	CDMR		32443	CD: 33,3% (n=10 757) CDMR: 8%		10757
34		United States	High-I	Pevzner et al. (2011)	2011	Cross-sectional study	Self-administrated Q	Women's preference (pregnant women)						13,5% (n=833)		833	Yes
35		United States	High-I	Schimpf et al. (2011)	2011	Cross-sectional study	Self-administrated Q	Women's preference (pregnant women)						5,4% (n=294)	16	294	Yes
36		Canada	High-I	Gallagher et al. (2012)	2012	Cross-sectional study	Self-administrated Q	Women's preference (non pregnant)						28,6% (n=140)	40	140 nulliparas
37	Africa	Nigeria	Low-Middle I	Chigbu et al. (2006)	2006	Prospective cohort study (2Q)	Interviewer based-Q	CDMR au moment césar + 6 weeks PP (regrets?)		2340	CD: 26,5% (n=2340) CDMR = 4,4% of CD	27	619				Yes
38		Nigeria	Low-Middle I	Okonkwo et al. (2012)	2012	Cross-sectional study	Self-administrated Q	Women's preference (pregnant women)						6,6% (n=843)		843	Yes
39		Nigeria	Low-Middle I	Akintayo et al. (2014)	2014	Cross-sectional study	Self-administrated Q	Women's preference (pregnant women)						6,38% (n=752)	48	752	Yes
40	Océania	Australia	High-I	Gamble et al. (2001)	2001	Cross-sectional study	Self-administrated Q	Women's preference (pregnant women)						6,45% (n=310)	20	310	Yes
41	Latin America	Argentina	Upper Middle-I	Mazzoni et al. (2016)	2016	Prospective cohort study (2 Q)	Interviewer based-Q	Women's preference (pregnant women) weeks 32 + delivery (actual mode of delivery)						7,10% (n=382)	27	382	Yes
